# Supplementary material for: Establishment of gastrointestinal assembloids to study the interplay between epithelial crypts and their mesenchymal niche
Source: Nat Commun. 2023 May 25;14:3025. doi: 10.1038/s41467-023-38780-3 (PMC10212920; doi:10.1038/s41467-023-38780-3)
Supplement: Supplementary file 3 — Source Data [file 41467_2023_38780_MOESM3_ESM.xlsx]

## Sheet: Figure 1g
Day 1	Day 2	Day 3	Day 4
75	43.747	18.5134	6.79825
61.9048	51.2995	16.0177	10.706
76.5788	43.2468	11.9253	12.6168

## Sheet: Figure 3c
Bmp2				Grem1
Assembloid		Colon		Assembloid		Colon
Top	Bottom	Top	Bottom	Top	Bottom	Top	Bottom
34440.5	11646.5	41139	4735.5	1739.33	21532	2835.5	16528
39694.3	12196.7	31174.5	1625.5	1385.33	17722.7	1056	32796
47072.3	6634	32975.5	1182.5	1317	19109	1157.5	13455

## Sheet: Figure 3g
KI67			KRT20			MUC2
WT	Bmpr1a△EPI		WT	Bmpr1a△EPI		WT	Bmpr1a△EPI
34.4283	83.3333		28.9834	0		28.9215	1.8809
42.0257	94.4964		39.6616	0		21.7075	0
32.2292	88.2924		38.1443	4.06504		16.0438	7.66338

## Sheet: Figure 3h
WT	Bmpr1aΔEPI
55269	398.667
30312	4880.75
73325	6220

## Sheet: Figure 3i
	Id1			Bmp2			Lgr5			Krt20
0	1.03214	1.48812	0.479742	1.1512	1.49548	0.353321	1.26423	1.46912	0.266653	0.870221	2.03524	0.0945435
5	3.43738	3.39614	1.72556	1.23715	1.17232	0.33461	0.137731	0.132763	0.0784318	5.78339	6.29003	0.516786
10	4.64661	3.98246	2.19314	2.39232	1.98006	0.397603	0.00893576	0.00782345	0.00983917	68.2577	71.4038	3.78765
25	9.80402	7.14806	2.50709	14.1037	7.04226	0.704249	1.87943e-05	0.00291741	0.000872173	1785.52	851.321	44.1694
50	9.64246	8.29646	3.3494	18.936	10.7544	1.25658	0	0	0.00103088	2142.43	1632.93	110.471

## Sheet: Figure 3j
Id1			Bmp2
FM	- WCRN		FM	- WCRN
0.780351	2.20298		1.03129	7.12105
0.900303	3.96673		0.751789	14.1781
1.31935	2.49085		1.21692	8.22327

## Sheet: Figure 4c
KI67			KRT20			MUC2
WT	Bmpr1a△MES		WT	Bmpr1a△MES		WT	Bmpr1a△MES
28.7541	82.4174		24.183	3.26144		30.2773	3.98551
34.9262	82.0452		50.9165	11.4266		18.1395	0.458716
38.5113	87.1171		30.566	5.27494		26.2548	5.77957

## Sheet: Figure 4d
Foxl1			Grem1
WT	Bmpr1a△EPI		WT	Bmpr1a△EPI
3875	464.667		16464	14460
8757	640.667		17913	17626.3
4424.5	2237		31984	27997

## Sheet: Figure 4e
Foxl1			Grem1
WT	Bmpr1a△MES		WT	Bmpr1a△MES
3937.5	985.75		27619	32750.3
3730	62.3333		20636.5	14550
6628	164		11146	30915

## Sheet: Figure 4f
WT	Bmpr1a△MES
58450.5	13732.5
52639.5	282.333
58792.3	1293

[truncated: 10 more sheets: Figure 4g, Figure 4i, Figure 4j, Supplementary Figure 2a, Supplementary Figure 2b, Supplementary Figure 7a, Supplementary Figure 7d, Supplementary Figure 7e, Supplementary Figure 8c, Supplementary Figure 8d]
